# Supplementary material for: Pervasive, Preferential Flow through Mega‐Thick Unsaturated Zones in the Southern Great Basin
Source: Ground Water. 2022 Mar 9;60(4):496–509. doi: 10.1111/gwat.13187 (PMC9540884; doi:10.1111/gwat.13187)
Supplement: Supplementary file 1 — Table S1. Location and completion information for wells used in water‐level trend analysis. Table S2. Location and altitude information for precipitation monitoring stations used to construct long‐term precipitation records. Table includes a description on the construction of long‐term precipitation records. Table S3. Winter precipitation and standardized precipitation index values for Rainier Mesa, Pahute Mesa, Beatty, and South‐Central Nevada precipitation records. Table S4. Analysis of water‐level trends, using the Mann–Kendall test, for study‐area wells Table S5. Stable isotopic data (δ18O) and computed fractions of modern water for study‐area wells. Appendix S1. Computation of the preferential‐flow fraction into the Pahute Mesa–Oasis Valley basin. [file GWAT-60-496-s001.xlsx]

## Sheet: EXPLANATION
Supporting information for the following journal article in Groundwater:
Title:	Pervasive, Preferential Flow through Mega-Thick Unsaturated Zones in the Southern Great Basin
Authors:	Tracie R. Jackson (corresponding author), U.S. Geological Survey, Nevada Water Science Center, 500 Date St, Boulder City, NV 89005; tjackson@usgs.gov Joseph M. Fenelon, U.S. Geological Survey, Nevada Water Science Center, 500 Date St, Boulder City, NV 89005; jfenelon@usgs.gov Seth R. Gainey, U.S. Geological Survey, Nevada Water Science Center, 500 Date St, Boulder City, NV 89005; sgainey@usgs.gov
Abstract:	Recharge from preferential flow through mega-thick (100–1,000 m) unsaturated zones is a pervasive phenomenon, as demonstrated with a case study of volcanic highland recharge areas in the Great Basin province in southern Nevada, USA. Statistically significant rising water-level trends occur for most study-area wells and resulted from a relatively wet period (1969–2005) in south-central Nevada. Wet…
This worksheet describes the content of other worksheets in this workbook.
Worksheet name	Worksheet description
TableS1	Location and completion information for wells used in water-level trend analysis. Table S2. Analysis of water-level trends, using the Mann-Kendall test, for study area wells Table S3. Location and altitude information for precipitation monitoring stations
TableS2	Location and altitude information for precipitation monitoring stations used to construct long-term precipitation records. Worksheet also includes a description on the construction of long-term precipitation records.
TableS3	Winter precipitation and standardized precipitation index values for Rainier Mesa, Pahute Mesa, Beatty, and South-Central Nevada precipitation records.
TableS4	Analysis of water-level trends, using the Mann-Kendall test, for study-area wells.
TableS5	Stable isotopic data (δ18O) and computed fractions of modern water for study-area wells.
AppendixS1	Computation of the preferential-flow fraction into the Pahute Mesa–Oasis Valley (PMOV) basin.
**Disclaimer: Supporting Information has been reviewed and approved by the U.S. Geological Survey for public release.

## Sheet: TableS1
Table S1. Location and completion information for wells used in water-level trend analysis.
USGS site name: U.S. Geological Survey well name. Short name: Reduced form of well name used in report text and figures for brevity. USGS site identification number: Unique, 15-digit, U.S. Geological Survey site identification number. Latitude: Latitude, in decimal degrees; referenced to the North American Datum of 1983 (NAD83). Longitude: Longitude, in decimal degrees; referenced to the North Am…
USGS site name	Short name	USGS site identification number	Latitude	Longitude	Land-surface altitude	Mean water-level altitude	Unsaturated zone thickness	Hyperlink to water-level data in the U.S. Geological Survey National Water Information System database
ER-12-1 (1641-1846 ft)	ER-12-1	371106116110401	37.1849	-116.185	1773.02	1308.75	464.306	https://nwis.waterdata.usgs.gov/nwis/gwlevels/?site_no=371106116110401
ER-18-2	ER-18-2	370615116222401	37.1039	-116.374	1657.2	1288.27	368.961	https://nwis.waterdata.usgs.gov/nwis/gwlevels/?site_no=370615116222401
ER-19-1-3 (shallow) p2	ER-19-1-3	371043116142103	37.1785	-116.24	1871.47	1565.31	306.1	https://nwis.waterdata.usgs.gov/nwis/gwlevels/?site_no=371043116142103
ER-20- 1	ER-20-1	371321116292301	37.2224	-116.492	1883.97	1277.75	606.19	https://nwis.waterdata.usgs.gov/nwis/gwlevels/?site_no=371321116292301
ER-20- 6-1 (3-in string)	ER-20-6-1	371537116251501	37.2602	-116.422	1973.58	1357.01	616.505	https://nwis.waterdata.usgs.gov/nwis/gwlevels/?site_no=371537116251501
ER-20- 6-2 (3-in string)	ER-20-6-2	371536116251601	37.2599	-116.422	1973.58	1356.83	616.776	https://nwis.waterdata.usgs.gov/nwis/gwlevels/?site_no=371536116251601
ER-20- 6-2 (5-in string)		371536116251602	37.2599	-116.422	1973.58	1356.83	616.776	https://nwis.waterdata.usgs.gov/nwis/gwlevels/?site_no=371536116251602
ER-20- 6-3 (3-in string)	ER-20-6-3	371533116251801	37.2591	-116.422	1970.84	1356.78	614.058	https://nwis.waterdata.usgs.gov/nwis/gwlevels/?site_no=371533116251801
ER-EC- 1	EC-1	371223116314701	37.2063	-116.531	1836.72	1271.04	565.559	https://nwis.waterdata.usgs.gov/nwis/gwlevels/?site_no=371223116314701
ER-EC- 2A (1635-2236 ft)	EC-2A	370852116340502	37.1449	-116.568	1494.13	1264.08	230.021	https://nwis.waterdata.usgs.gov/nwis/gwlevels/?site_no=370852116340502
ER-EC- 4 (952-2295 ft)	EC-4	370935116375302	37.1588	-116.632	1450.85	1222.54	228.184	https://nwis.waterdata.usgs.gov/nwis/gwlevels/?site_no=370935116375302
ER-EC- 5	EC-5	370504116335201	37.0845	-116.565	1547.47	1237.75	309.724	https://nwis.waterdata.usgs.gov/nwis/gwlevels/?site_no=370504116335201
ER-EC- 6 (1581-3820 ft)	EC-6	371120116294802	37.1887	-116.498	1708.1	1273.69	434.535	https://nwis.waterdata.usgs.gov/nwis/gwlevels/?site_no=371120116294802
ER-EC- 6 intermediate		371120116294804	37.1887	-116.498	1708.1	1273.68	434.542	https://nwis.waterdata.usgs.gov/nwis/gwlevels/?site_no=371120116294804
ER-EC- 7	EC-7	365910116284401	36.9849	-116.479	1464.56	1237.08	227.605	https://nwis.waterdata.usgs.gov/nwis/gwlevels/?site_no=365910116284401
ER-OV-03b	ER-OV-03b	370139116390501	37.0274	-116.652	1290.22	1184.64	105.478	https://nwis.waterdata.usgs.gov/nwis/gwlevels/?site_no=370139116390501
PM- 3-1 (1919-2144 ft)	PM-3-1	371421116333703	37.239	-116.561	1774.85	1330.64	443	https://nwis.waterdata.usgs.gov/nwis/gwlevels/?site_no=371421116333703
PM- 3-2 (1442-1667 ft)	PM-3-2	371421116333704	37.239	-116.561	1774.85	1331.3	443.486	https://nwis.waterdata.usgs.gov/nwis/gwlevels/?site_no=371421116333704
TW- 1 (1615-4206 ft)	TW-1	370929116132311	37.1581	-116.224	1876.35	1430.98	445.304	https://nwis.waterdata.usgs.gov/nwis/gwlevels/?site_no=370929116132311
U -12s (1480 ft)	U-12s	371342116125102	37.2283	-116.215	2070.81	1794.22	276.657	https://nwis.waterdata.usgs.gov/nwis/gwlevels/?site_no=371342116125102
U -19bh	U-19bh	371349116222001	37.2301	-116.373	2062.89	1427.63	635.231	https://nwis.waterdata.usgs.gov/nwis/gwlevels/?site_no=371349116222001
U -19bk	U-19bk	371714116230301	37.2873	-116.385	2033.02	1428.25	604.75	https://nwis.waterdata.usgs.gov/nwis/gwlevels/?site_no=371714116230301
UE-14b	UE-14b	365550116091101	36.9306	-116.153	1326.92	819.025	507.891	https://nwis.waterdata.usgs.gov/nwis/gwlevels/?site_no=365550116091101
UE-18r	UE-18r	370806116264001	37.1347	-116.446	1687.98	1272.42	415.628	https://nwis.waterdata.usgs.gov/nwis/gwlevels/?site_no=370806116264001
UE-18t	UE-18t	370741116194501	37.1281	-116.33	1585.26	1306.88	278.383	https://nwis.waterdata.usgs.gov/nwis/gwlevels/?site_no=370741116194501
UE-19c WW	UE-19c	371608116191002	37.2687	-116.32	2143.66	1430.68	713.01	https://nwis.waterdata.usgs.gov/nwis/gwlevels/?site_no=371608116191002
UE-19h (recompleted)	UE-19h	372034116222504	37.3427	-116.374	2066.54	1423.2	643.374	https://nwis.waterdata.usgs.gov/nwis/gwlevels/?site_no=372034116222504
UE-25 WT 3	WT-3	364757116245801	36.7992	-116.417	1030.22	729.899	300.212	https://nwis.waterdata.usgs.gov/nwis/gwlevels/?site_no=364757116245801
UE-25 WT 4	WT-4	365140116260301	36.8612	-116.434	1169.16	730.939	438.219	https://nwis.waterdata.usgs.gov/nwis/gwlevels/?site_no=365140116260301
UE-25 WT 13 (JF-2)	JF-2	364945116235001	36.8287	-116.398	1032.66	729.341	303.169	https://nwis.waterdata.usgs.gov/nwis/gwlevels/?site_no=364945116235001
UE-25 WT 14	WT-14	365032116243501	36.8422	-116.411	1075.94	729.871	346.057	https://nwis.waterdata.usgs.gov/nwis/gwlevels/?site_no=365032116243501
UE-25 WT 15 (JF-1)	JF-1	365116116233801	36.8545	-116.395	1083.26	729.481	353.717	https://nwis.waterdata.usgs.gov/nwis/gwlevels/?site_no=365116116233801
UE-25 WT 16	WT-16	365239116253401	36.8774	-116.426	1210.48	738.773	471.703	https://nwis.waterdata.usgs.gov/nwis/gwlevels/?site_no=365239116253401
UE-25p 1 PTH (JF-2a)	25p1	364938116252102	36.8272	-116.423	1114.35	753.125	361.071	https://nwis.waterdata.usgs.gov/nwis/gwlevels/?site_no=364938116252102
USW G- 2	G-2	365322116273501	36.8896	-116.46	1553.65	1019.77	533.885	https://nwis.waterdata.usgs.gov/nwis/gwlevels/?site_no=365322116273501
USW H- 1 HTH (Tube 3)	H-1 (Tube 3)	365157116271204	36.866	-116.453	1302.82	730.673	572.143	https://nwis.waterdata.usgs.gov/nwis/gwlevels/?site_no=365157116271204
USW H- 1 HTH (Tube 4)	H-1 (Tube 4)	365157116271205	36.866	-116.453	1302.82	730.916	571.899	https://nwis.waterdata.usgs.gov/nwis/gwlevels/?site_no=365157116271205
USW H- 5 HTH (lower)	H-5 (lower)	365122116275503	36.8561	-116.465	1478.74	775.905	702.839	https://nwis.waterdata.usgs.gov/nwis/gwlevels/?site_no=365122116275503
USW H- 5 HTH (upper)	H-5 (upper)	365122116275502	36.8561	-116.465	1478.74	775.555	703.188	https://nwis.waterdata.usgs.gov/nwis/gwlevels/?site_no=365122116275502
USW WT-10	WT-10	364825116290501	36.807	-116.485	1123.47	776.154	347.318	https://nwis.waterdata.usgs.gov/nwis/gwlevels/?site_no=364825116290501

## Sheet: TableS2
Table S2. Location and altitude information for precipitation monitoring stations used to construct long-term precipitation records.
Precipitation station: Precipitation monitoring station name. Geographic area: Geographic area represented by precipitation data. Latitude: Latitude, in decimal degrees; referenced to the North American Datum of 1983 (NAD83). Longitude: Longitude, in decimal degrees; referenced to the North American Datum of 1983 (NAD83). Land-surface altitude: Altitude of land surface at precipitation monitoring…
Precipitation station	Geographic area	Latitude	Longitude	Land-surface altitude (meters)	Period of record	Reporting agency
Beatty 8N	Beatty/Yucca Mountain	37	-116.717	1082.04	Jan 1973 - Jul 2008	WRCCa
Beatty	Beatty/Yucca Mountain	36.9122	-116.755	1009.19	Jan 2000 - Dec 2020	DRI/DOEb
A12	Rainier Mesa	37.1911	-116.215	2282.95	Mar 1959 - Sep 2011	ARL/SORDa
M40	Rainier Mesa	37.1852	-116.207	2293.62	Sep 2011 - Jan 2016	ARL/SORDa
A12AG	Rainier Mesa	37.1862	-116.216	2267.5	Feb 2016 - Dec 2020	ARL/SORDa
PM1	Pahute Mesa	37.2565	-116.435	2004.06	Jan 1964 - Sep 2011 Apr 2018 - Nov 2020	ARL/SORDa
M29	Pahute Mesa	37.3449	-116.569	1702.31	Oct 2011 - Jan 2016	ARL/SORDa
A20AB	Pahute Mesa	37.345	-116.569	1709.99	Feb 2016 - Oct 2020	ARL/SORDa
a Beatty 8N monitoring station data were retrieved from the WRCC (Site ID 260718, http://www.wrcc.dri.edu).
b Beatty monitoring station data were retrieved from the Community Environmental Monitoring Program (CEMP), which is maintained by NNSA/NFO and DRI (Site ID Beatty, NV; http://www.cemp.dri.edu).
c Monitoring station data were retrieved from NOAA ARL/SORD (Soulé, 2006; http://www.sord.nv.doe.gov/).

## Sheet: TableS3
Table S3. Winter precipitation and standardized precipitation index values for Rainier Mesa, Pahute Mesa, Beatty, and South-Central Nevada precipitation records.
Year: Winter year. For example, 1960 is winter year spanning from October 1, 1959 to March 31, 1960. Total winter precipitation: Sum of precipitation from October 1–March 31 for each winter year, in meters. Six-month (winter) SPI: Standardized precipitation index (SPI) computed using total winter precipitation, dimensionless. Winter SPI greater than 1: Six-month (winter) SPI values greater than 1…
	Rainier Mesa			Pahute Mesa			Beatty			South-Central Nevada
Year	Total winter precipitation (meters)	Six-month (winter) SPI	Winter SPI greater than 1	Total winter precipitation (meters)	Six-month (winter) SPI	Winter SPI greater than 1	Total winter precipitation (meters)	Six-month (winter) SPI	Winter SPI greater than 1	Year	Total winter precipitation (meters)	Six-month (winter) SPI	Winter SPI greater than 1
1960	0.096266	-0.91	0	-	-	-	-	-	-	1900	0.064008	-1.42	0
1961	0.134112	-0.42	0	-	-	-	-	-	-	1901	0.130556	0.34	0
1962	0.173228	-0.01	0	-	-	-	-	-	-	1902	0.11049	-0.11	0
1963	0.053594	-1.68	0	-	-	-	-	-	-	1903	0.122174	0.16	0
1964	0.065024	-1.44	0	-	-	-	-	-	-	1904	0.102362	-0.31	0
1965	0.116586	-0.64	0	0.048768	-1.27	0	-	-	-	1905	0.114554	-0.02	0
1966	0.27051	0.8	0	0.112268	0.36	0	-	-	-	1906	0.115824	0.01	0
1967	0.098806	-0.88	0	0.071374	-0.58	0	-	-	-	1907	0.235712	2.16	2.16
1968	0.191516	0.16	0	0.12573	0.61	0	-	-	-	1908	0.15621	0.85	0
1969	0.295402	0.98	0	0.08763	-0.17	0	-	-	-	1909	0.136398	0.46	0
1970	0.129794	-0.47	0	0.049276	-1.26	0	-	-	-	1910	0.136652	0.47	0
1971	0.108966	-0.74	0	0.031496	-1.98	0	-	-	-	1911	0.166878	1.05	1.05
1972	0.092964	-0.96	0	0.061722	-0.86	0	-	-	-	1912	0.071882	-1.16	0
1973	0.410972	1.69	0.69	0.246126	2.38	1.38	-	-	-	1913	0.089916	-0.63	0
1974	0.173228	-0.01	0	0.058166	-0.96	0	0.084328	0.14	0	1914	0.170688	1.12	1.12
1975	0.203708	0.27	0	0.110998	0.33	0	0.105156	0.49	0	1915	0.102616	-0.3	0
1976	0.24638	0.62	0	0.110236	0.32	0	0.098806	0.39	0	1916	0.166878	1.05	1.05
1977	0.120904	-0.58	0	0.05969	-0.92	0	0.05461	-0.49	0	1917	0.132588	0.38	0
1978	0.520954	2.26	1.26	0.212598	1.95	0.95	0.186182	1.55	0.55	1918	0.126746	0.26	0
1979	0.307086	1.06	0.06	0.083312	-0.28	0	0.116586	0.67	0	1919	0.11938	0.09	0
1980	0.224028	0.45	0	0.077978	-0.41	0	0.10287	0.46	0	1920	0.140716	0.55	0
1981	0.141224	-0.34	0	0.05207	-1.16	0	0.048514	-0.65	0	1921	0.11557	0.01	0
1982	0.216408	0.38	0	0.070866	-0.6	0	0.061976	-0.32	0	1922	0.169164	1.09	1.09
1983	0.446278	1.88	0.88	0.176276	1.45	0.45	0.164846	1.31	0.31	1923	0.100584	-0.35	0
1984	0.092202	-0.97	0	0.073406	-0.53	0	0.050546	-0.59	0	1924	0.08509	-0.77	0
1985	0.202692	0.26	0	0.11176	0.35	0	0.109109	0.56	0	1925	0.07874	-0.95	0
1986	0.205994	0.29	0	0.091694	-0.08	0	0.091186	0.26	0	1926	0.079248	-0.94	0
1987	0.195326	0.2	0	0.14097	0.88	0	0.136144	0.95	0	1927	0.132588	0.38	0
1988	0.194564	0.19	0	0.185674	1.58	0.58	0.122936	0.76	0	1928	0.122174	0.16	0
1989	0.085344	-1.08	0	0.06223	-0.84	0	0.028448	-1.29	0	1929	0.091186	-0.6	0
1990	0.100076	-0.86	0	0.053594	-1.11	0	0.01524	-1.94	0	1930	0.075184	-1.06	0
1991	0.156718	-0.17	0	0.046736	-1.35	0	0.07366	-0.07	0	1931	0.071374	-1.18	0
1992	0.326898	1.19	0.19	0.12319	0.57	0	0.158242	1.23	0.23	1932	0.169164	1.09	1.09
1993	0.37211	1.47	0.47	0.10795	0.27	0	0.153924	1.18	0.18	1933	0.081534	-0.87	0
1994	0.13589	-0.4	0	0.076708	-0.44	0	0.051816	-0.56	0	1934	0.069088	-1.25	0
1995	0.44831	1.89	0.89	0.133604	0.76	0	0.198882	1.69	0.69	1935	0.1397	0.53	0
1996	0.0634817	-1.47	0	0.038354	-1.67	0	0.046482	-0.7	0	1936	0.112522	-0.06	0
1997	0.236269	0.54	0	0.146558	0.98	0	0.099314	0.4	0	1937	0.189738	1.44	1.44
1998	0.329946	1.21	0.21	0.180848	1.51	0.51	0.228346	1.99	0.99	1938	0.146304	0.66	0
1999	0.053086	-1.69	0	0.065786	-0.74	0	0.0273402	-1.33	0	1939	0.113792	-0.03	0
2000	0.184912	0.1	0	0.096012	0.02	0	0.142748	1.03	0.03	1940	0.116078	0.02	0
2001	0.208788	0.32	0	0.08636	-0.2	0	0.112522	0.61	0	1941	0.179832	1.28	1.28
2002	0.08128	-1.15	0	0.059436	-0.92	0	0.014478	-1.99	0	1942	0.153162	0.79	0
2003	0.107442	-0.76	0	0.07112	-0.59	0	0.04826	-0.65	0	1943	0.14224	0.58	0
2004	0.184658	0.1	0	0.084836	-0.24	0	0.088392	0.21	0	1944	0.147828	0.69	0
2005	0.509016	2.2	1.2	0.193565	1.7	0.7	0.234442	2.05	1.05	1945	0.135382	0.44	0
2006	0.164084	-0.1	0	0.100076	0.1	0	0.047752	-0.67	0	1946	0.141224	0.56	0
2007	0.057658	-1.59	0	0.054864	-1.07	0	0.024892	-1.44	0	1947	0.145034	0.63	0
2008	0.136144	-0.4	0	0.067564	-0.69	0	0.040894	-0.86	0	1948	0.091186	-0.6	0
2009	0.180594	0.06	0	0.088646	-0.15	0	0.054356	-0.5	0	1949	0.13208	0.37	0
2010	0.231902	0.51	0	0.100584	0.12	0	0.09779	0.37	0	1950	0.05715	-1.67	0
2011	0.312166	1.09	0.09	0.151384	1.06	0.06	0.080772	0.07	0	1951	0.061214	-1.52	0
2012	0.048514	-1.79	0	0.0797943	-0.36	0	0.015748	-1.91	0	1952	0.179578	1.27	1.27
2013	0.114046	-0.67	0	0.117565	0.46	0	0.036322	-1.01	0	1953	0.061722	-1.5	0
2014	0.083566	-1.11	0	0.0797943	-0.36	0	0.036068	-1.02	0	1954	0.119888	0.11	0
2015	0.128524	-0.49	0	0.0887993	-0.15	0	0.053594	-0.52	0	1955	0.09906	-0.39	0
2016	0.266446	0.78	0	0.218121	2.03	1.03	0.097028	0.36	0	1956	0.062484	-1.48	0
2017	0.25273	0.67	0	0.118566	0.48	0	0.102616	0.45	0	1957	0.070612	-1.2	0
2018	0.077216	-1.22	0	0.05842	-0.96	0	0.040386	-0.88	0	1958	0.17653	1.22	1.22
2019	0.27305	0.82	0	0.204978	1.85	0.85	0.094996	0.33	0	1959	0.07874	-0.95	0
2020	0.206502	0.3	0	0.126746	0.63	0	0.069088	-0.16	0	1960	0.073406	-1.12	0
										1961	0.12319	0.18	0
										1962	0.121412	0.14	0
										1963	0.059182	-1.6	0
										1964	0.05969	-1.58	0
										1965	0.065786	-1.36	0
										1966	0.131572	0.36	0
										1967	0.107188	-0.19	0
										1968	0.107696	-0.18	0
										1969	0.196342	1.55	1.55
										1970	0.070104	-1.22	0
										1971	0.069088	-1.25	0
										1972	0.078232	-0.97	0
										1973	0.221742	1.95	1.95
										1974	0.092456	-0.56	0
										1975	0.165354	1.02	1.02
										1976	0.105918	-0.22	0
										1977	0.067564	-1.3	0
										1978	0.223012	1.97	1.97
										1979	0.181864	1.31	1.31
										1980	0.153162	0.79	0
										1981	0.101092	-0.34	0
										1982	0.13081	0.34	0
										1983	0.22098	1.94	1.94
										1984	0.10795	-0.17	0
										1985	0.134112	0.41	0
										1986	0.152146	0.77	0
										1987	0.108458	-0.16	0
										1988	0.164592	1.01	1.01
										1989	0.066294	-1.35	0
										1990	0.061976	-1.5	0
										1991	0.094488	-0.51	0
										1992	0.165862	1.03	1.03
										1993	0.204978	1.69	1.69
										1994	0.095504	-0.48	0
										1995	0.212598	1.81	1.81
										1996	0.086614	-0.72	0
										1997	0.140716	0.55	0
										1998	0.183134	1.33	1.33
										1999	0.075692	-1.04	0
										2000	0.103378	-0.28	0
										2001	0.140208	0.54	0
										2002	0.062992	-1.46	0
										2003	0.091186	-0.6	0
										2004	0.106934	-0.2	0
										2005	0.269748	2.63	2.63
										2006	0.118618	0.08	0
										2007	0.070104	-1.22	0
										2008	0.102362	-0.31	0
										2009	0.110744	-0.1	0
										2010	0.123952	0.2	0
										2011	0.184658	1.36	1.36
										2012	0.082804	-0.83	0
										2013	0.094488	-0.51	0
										2014	0.080772	-0.89	0
										2015	0.061214	-1.52	0
										2016	0.154432	0.82	0
										2017	0.166116	1.03	1.03
										2018	0.058928	-1.6	0
										2019	0.187452	1.41	1.41
										2020	0.104902	-0.25	0
										2021	0.058928	-1.6	0

## Sheet: TableS4
Table S4. Analysis of water-level trends, using the Mann-Kendall test, for study-area wells
Short name: Reduced form of well name used in report text and figures for brevity. Full well name provided in Table S1. Period of record analyzed: Beginning and end year used to analyze water-level data for each well. Maximum period of record spans from January 1, 1995 to March 2, 2021. Wells with water-level data prior to January 1, 1995 were truncated. Number of Observations: Number of annually…
Short name	Period of record analyzed	Number of Observations	Level of significance (p)	Kendall's tau	Statistically significant trend
ER-12-1	1995-2021	25	<0.001	0.546667	Up
ER-18-2	2000-2020	22	<0.001	0.848485	Up
ER-19-1-3	1995-2020	24	<0.001	0.963768	Up
ER-20-1	1995-2021	25	<0.001	-0.633333	Down
ER-20-6-1	1999-2021	22	<0.001	0.774892	Up
ER-20-6-2	2000-2021	21	<0.001	0.67619	Up
ER-20-6-3	1999-2021	21	<0.001	0.761905	Up
EC-1	1999-2021	23	0.369209	0.13834	None
EC-2A	2000-2021	21	0.832592	0.0380952	None
EC-4	2000-2021	19	<0.001	0.555556	Up
EC-5	1999-2021	23	0.0644965	0.280632	None
EC-6	1999-2019	22	0.498564	0.108225	None
EC-7	1999-2021	22	0.15857	0.220779	None
ER-OV-03b	1997-2021	24	<0.001	0.768116	Up
PM-3-1	1995-2018	24	<0.001	0.855072	Up
PM-3-2	1995-2021	27	<0.001	0.794872	Up
TW-1	1995-2020	27	<0.001	0.965812	Up
U-12s	1995-2020	27	<0.001	0.561254	Up
U-19bh	1995-2021	27	<0.001	0.74359	Up
U-19bk	1995-2021	27	<0.001	0.897436	Up
UE-14b	1995-2020	26	0.00336528	-0.412308	Up
UE-18r	1996-2021	19	<0.001	0.660819	Up
UE-18t	1995-2020	24	<0.001	0.978261	Up
UE-19c	1995-2021	27	<0.001	0.749288	Up
UE-19h	1995-2021	27	<0.001	0.612536	Up
WT-3	1995-2020	22	<0.001	0.735931	Up
WT-4	1995-2021	21	<0.001	0.733333	Up
JF-2	1995-2021	26	<0.001	0.612308	Up
WT-14	1995-2020	22	<0.001	0.766234	Up
JF-1	1995-2021	26	<0.001	0.563077	Up
WT-16	1995-2021	23	<0.001	0.758893	Up
25p1	1995-2021	26	<0.001	0.563077	Up
G-2	1995-2021	22	<0.001	0.636364	Up
H-1 (Tube 3)	1995-2021	19	<0.001	0.567251	Up
H-1 (Tube 4)	1995-2021	23	<0.001	0.715415	Up
H-5 (lower)	1995-2021	23	<0.001	0.920949	Up
H-5 (upper)	1995-2021	23	<0.001	0.916996	Up
WT-10	1995-2021	23	<0.001	0.806324	Up

## Sheet: TableS5
Table S5. Stable isotopic data (δ18O) and computed fractions of modern water for study-area wells.
Location: Geographic location of site and associated groundwater basin. PMOV, Pahute Mesa–Oasis Valley basin ; AFFCR, Alkali Flat–Furnace Creek Ranch basin. USGS site identification number: Unique, 15-digit, U.S. Geological Survey site identification number. USGS site name: U.S. Geological Survey well name. Short name: Reduced form of well name used in text and figures for brevity. Sample date: D…
									Representative isotopic compositions of Pahute Mesa groundwater
Location	USGS site identification number	USGS site name	Short name	Sample date	Measured δ18O	Simulated δ18O	Modern fraction of δ18O			Estimated δ18O	Temp (°C)
Pahute Mesa; PMOV	370615116222401	ER-18-2	ER-18-2	2003-06-17 01:00:00	-14.7	-14.6999	0.15874		Modern water	-10.46	4
Pahute Mesa; PMOV	371321116292301	ER-20- 1	ER-20-1	2015-02-24	-14.69	-14.6901	0.160693		Paleo-water	-15.5	-5
Pahute Mesa; PMOV	371537116251501	ER-20- 6-1 (3-in string)	ER-20-6-1	1996-12-17	-15	-15.0001	0.0991943		**Equation from Van der Straaten and Mook (1983, p. 60), minimum paleo-temperature from Benson and Klieforth (1989), and modern temperature from Soule (2006).
Pahute Mesa; PMOV	371536116251601	ER-20- 6-2 (3-in string)	ER-20-6-2	1997-07-17 01:00:00	-15	-15.0001	0.0991943		Benson, L., and H. Klieforth. 1989. Stable isotopes in precipitation and ground water in the Yucca Mountain region, southern Nevada: Paleoclimatic implications. in Aspects of Climate Variability in the Pacific and the Western Americas, edited by D.H. Peterson. Geophysical Monograph 55, American Geophysical Union, 41-59.
Pahute Mesa; PMOV	371536116251602	ER-20- 6-2 (5-in string)	ER-20-6-2	1997-07-17 01:00:00	-15	-15.0001	0.0991943		Soule, D.A. 2006. Climatology of the Nevada Test Site. National Oceanic and Atmospheric Administration, SORD Technical Memorandum SORD 2006-3.
Pahute Mesa; PMOV	371533116251801	ER-20- 6-3 (3-in string)	ER-20-6-3	1997-07-17 01:00:00	-14.9	-14.9	0.119043		Van der Straaten, C.M., and W.G. Mook. 1983. Stable isotopic composition of precipitation and climate variability. In Paleoclimates and Paleowaters: A Collection of Environmental Isotope Studies. Proceedings Symposium Vienna, International Atomic Energy Agency, 53-64.
Pahute Mesa; PMOV	371223116314701	ER-EC- 1	EC-1	2000-02-01	-14.8	-14.8001	0.138867
Pahute Mesa; PMOV	370852116340502	ER-EC- 2A (1635-2236 ft)	EC-2A	2003-07-08 01:00:00	-14.9	-14.9	0.119043
Pahute Mesa; PMOV	370935116375302	ER-EC- 4 (952-2295 ft)	EC-4	2000-08-17 01:00:00	-14.7	-14.6999	0.15874
Pahute Mesa; PMOV	370504116335201	ER-EC- 5	EC-5	2003-07-15 01:00:00	-14.8	-14.8001	0.138867
Pahute Mesa; PMOV	371120116294802	ER-EC- 6 (1581-3820 ft)	EC-6	2000-02-10	-15	-15.0001	0.0991943
Pahute Mesa; PMOV	371421116333703	PM- 3-1 (1919-2144 ft)	PM-3-1	2013-08-12 01:00:00	-14.71	-14.71	0.156738
Pahute Mesa; PMOV	371421116333704	PM- 3-2 (1442-1667 ft)	PM-3-2	2013-08-22 01:00:00	-14.55	-14.5501	0.188477
Pahute Mesa; PMOV	370806116264001	UE-18r	UE-18r	1991-07-11 01:00:00	-14.8	-14.8001	0.138867
Pahute Mesa; PMOV	371608116191002	UE-19c WW	UE-19c	1990-04-16 01:00:00	-15.4	-15.4001	0.0198242
Pahute Mesa; PMOV	372034116222504	UE-19h (recompleted)	UE-19h	1999-12-11	-14.4	-14.4	0.218262
Pahute Mesa; PMOV	371505116254501	U -20 WW (cased)	U-20 WW	1997-11-05	-14.7	-14.6999	0.15874
Pahute Mesa; PMOV	371434116251601	U -20a 2 WW	U-20a 2 WW	9999-12-31	-14.8	-14.8001	0.138867
Pahute Mesa; PMOV	371830116215303	UE-19gS (2650-7500 ft)	UE-19gs	9999-12-31	-14.5	-14.5001	0.198389
Pahute Mesa; PMOV	371442116243301	UE-20bh 1	UE-20bh 1	1999-12-08	-14.7	-14.6999	0.15874
Pahute Mesa; PMOV	371425116251902	UE-20n 1 (2834 ft)	UE-20n 1	1987-05-26 01:00:00	-14.7	-14.6999	0.15874
Oasis Valley; PMOV	370003116424501	Goss Springs	Goss Springs	1997-11-13	-14.7	-14.6999	0.15874
Yucca Mountain; AFFCR	364757116245801	UE-25 WT 3	WT-3	1998-02-05	-13.6	-13.5999	0.377002
Yucca Mountain; AFFCR	365116116233801	UE-25 WT 15 (JF-1)	JF-1	1988-04-23 01:00:00	-13.2	-13.2	0.456348
Yucca Mountain; AFFCR	364938116252102	UE-25p 1 PTH (JF-2a)	25p1	1983-05-12 01:00:00	-13.8	-13.8	0.337305
Yucca Mountain; AFFCR	365322116273501	USW G- 2	G-2	1996-04-23 01:00:00	-13.3	-13.2999	0.436523
Yucca Mountain; AFFCR	365157116271204	USW H- 1 HTH (Tube 3)	H-1 (Tube 3)	1980-12-08	-13.5	-13.5002	0.396777
Yucca Mountain; AFFCR	365122116275503	USW H- 5 HTH (lower)	H-5 (lower)	1982-07-26 01:00:00	-13.6	-13.5999	0.377002
Yucca Mountain; AFFCR	364825116290501	USW WT-10	WT-10	1996-01-18	-13.8	-13.8	0.337305
Yucca Mountain; AFFCR	364656116261601	UE-25 WT 12	WT-12	1995-08-19 01:00:00	-13.7	-13.6999	0.357153
Yucca Mountain; AFFCR	364947116254300	UE-25c 1	UE-25c 1	1983-09-30 01:00:00	-13.5	-13.5002	0.396777
Yucca Mountain; AFFCR	364947116254301	UE-25c 2	UE-25c 2	1995-05-18 01:00:00	-13.4	-13.4001	0.41665
Yucca Mountain; AFFCR	364947116254302	UE-25c 3	UE-25c 3	1996-12-04	-13.4	-13.4001	0.41665
Yucca Mountain; AFFCR	365114116270401	USW G- 4	G-4	1982-12-09	-13.8	-13.8	0.337305
Yucca Mountain; AFFCR	364942116280000	USW H- 3 HTH	H-3	1984-03-13	-13.9	-13.8999	0.31748
Yucca Mountain; AFFCR	365032116265401	USW H- 4 HTH	H-4	1982-05-17 01:00:00	-14	-14.0001	0.297607
Yucca Mountain; AFFCR	365049116285500	USW H- 6 HTH	H-6	1984-07-06 01:00:00	-14	-14.0001	0.297607
Yucca Mountain; AFFCR	365040116275901	USW SD- 6 ST-1	SD-6	1999-06-10 01:00:00	-14.4	-14.4	0.218262
Yucca Mountain; AFFCR	365830116152900	USW VH- 1	VH-1	1992-07-30 01:00:00	-14	-14.0001	0.297607
Yucca Mountain; AFFCR	365821116343701	USW VH- 2	VH-2	1992-04-15 01:00:00	-14	-14.0001	0.297607

## Sheet: AppendixS1
Appendix S1. Computation of the preferential-flow fraction into the Pahute Mesa–Oasis Valley (PMOV) basin.
Computation uses measured water-level data from Pahute Mesa wells and conceptual model in Figure 6B of paper.
Porosity:	0.005		Porosity:	0.02
Steady-state timescale:	122	years	Steady-state timescale:	122	years
PMOV basin area:	3804.05	km²	PMOV basin area:	3804.05	km²
PMOV predevelopment discharge:	0.00752423	km³/yr	PMOV predevelopment discharge:	0.00752423	km³/yr
Conceptual model total recharge (1900-2021):	0.83	m	Conceptual model total recharge (1900-2021):	0.83	m
	Maximum water-level change from 1995 to 2021			Maximum water-level change from 1995 to 2021
Measured data (average):	0.69	m	Measured data (average):	0.69	m
Hypothetical data from conceptual model (porosity = 0.005):	21.9478	m	Hypothetical data from conceptual model (porosity = 0.02):	5.49	m					Porosity:	0.005
	Ratio of measured and hypothetical data from 1995 to 2021			Ratio of measured and hypothetical data from 1995 to 2021
α =	0.0314383		α =	0.125683
	Constant, leakage rate into groundwater system			Constant, leakage rate into groundwater system
Conceptual model, leakage rate:	0.00680328	m/yr	Conceptual model, leakage rate:	0.00680328	m/yr
PMOV basin, "true" leakage rate:	0.000213883	m/yr	PMOV basin, "true" leakage rate:	0.000855057	m/yr
	Fraction of PMOV basin discharge from preferential flow			Fraction of PMOV basin discharge from preferential flow
Volumetric aquifer-discharge rate:	0.000813623	km³/yr	Volumetric aquifer-discharge rate:	0.00325268	km³/yr
Fraction of preferential flow:	0.108134		Fraction of preferential flow:	0.432294

## Sheet: ConceptualModel
								Maximum change:	21.9478	m	Maximum change: 21.95 m				0.005
							0.5	0.0666667							0.02
	threshold (m) =	0.156894	decline (m/yr) =	1.36107			1	0.133333			Total recharge: 0.83 m
	threshold (%) =	1.3	total excess winter precip =	0.830251			2	0.266667
	Avg =	0.120687	porosity =	0.005			4	0.533333
							Moving average
	Date	South-Central Nevada winter precipitation (m)	Winter precipitation above SPI > 1 (m)	Cumulative recharge (m)	Cumulative aquifer discharge (m)	Hypothetical water-level change (m)	Cumulative recharge (m)	Cumulative aquifer discharge (m)	Hypothetical water-level change (m)	Total recharge (m)	Total aquifer discharge (m)
	1901-03-15	0.064008	0	0	0	0	0	0	0	0	0
	1902-03-15	0.130556	0	0	-1.36107	-1.36107	0	0	0	0	-0.00680534
	1903-03-15	0.11049	0	0	-2.72213	-2.72213	0	0	0	0	-0.0136107
	1904-03-15	0.122174	0	0	-4.0832	-4.0832	0	0	0	0	-0.020416
	1905-03-15	0.102362	0	0	-5.44427	-5.44427	0	-4.44615	-4.44615	0	-0.0272213
	1906-03-15	0.114554	0	0	-6.80534	-6.80534	0	-5.80722	-5.80722	0	-0.0340267
	1907-03-15	0.115824	0	0	-8.1664	-8.1664	0	-7.16829	-7.16829	0	-0.040832
	1908-03-15	0.235712	0.0788183	15.7637	-9.52747	6.23619	8.40728	-8.52936	-0.122072	0.0420364	-0.0476374
	1909-03-15	0.15621	0	15.7637	-10.8885	4.87512	12.6109	-9.89042	2.7205	0.0630546	-0.0544427
	1910-03-15	0.136398	0	15.7637	-12.2496	3.51405	14.7127	-11.2515	3.46126	0.0735637	-0.061248
	1911-03-15	0.136652	0	15.7637	-13.6107	2.15298	15.7637	-12.6126	3.1511	0.0788183	-0.0680534
	1912-03-15	0.166878	0.00998428	17.7605	-14.9717	2.78877	16.8286	-13.9736	2.85502	0.0841432	-0.0748587
	1913-03-15	0.071882	0	17.7605	-16.3328	1.42771	17.3611	-15.3347	2.02645	0.0868057	-0.081664
	1914-03-15	0.089916	0	17.7605	-17.6939	0.066638	17.6274	-16.6958	0.93163	0.0881369	-0.0884694
	1915-03-15	0.170688	0.0137943	20.5194	-19.0549	1.46443	19.2319	-18.0568	1.17508	0.0961595	-0.0952747
	1916-03-15	0.102616	0	20.5194	-20.416	0.10336	19.9676	-19.4179	0.549705	0.099838	-0.10208
	1917-03-15	0.166878	0.00998428	22.5162	-21.7771	0.739149	21.4004	-20.779	0.621475	0.107002	-0.108885
	1918-03-15	0.132588	0	22.5162	-23.1381	-0.621918	22.1169	-22.14	-0.0231737	0.110584	-0.115691
	1919-03-15	0.126746	0	22.5162	-24.4992	-1.98299	22.3831	-23.5011	-1.11799	0.111916	-0.122496
	1920-03-15	0.11938	0	22.5162	-25.8603	-3.34405	22.5162	-24.8622	-2.34594	0.112581	-0.129301
	1921-03-15	0.140716	0	22.5162	-27.2213	-4.70512	22.5162	-26.2232	-3.707	0.112581	-0.136107
	1922-03-15	0.11557	0	22.5162	-28.5824	-6.06619	22.5162	-27.5843	-5.06807	0.112581	-0.142912
	1923-03-15	0.169164	0.0122703	24.9703	-29.9435	-4.9732	23.8251	-28.9454	-5.12031	0.119125	-0.149717
	1924-03-15	0.100584	0	24.9703	-31.3045	-6.33427	24.4795	-30.3064	-5.82696	0.122397	-0.156523
	1925-03-15	0.08509	0	24.9703	-32.6656	-7.69533	24.8067	-31.6675	-6.86082	0.124033	-0.163328
	1926-03-15	0.07874	0	24.9703	-34.0267	-9.0564	24.9703	-33.0286	-8.05828	0.124851	-0.170133
	1927-03-15	0.079248	0	24.9703	-35.3877	-10.4175	24.9703	-34.3896	-9.41935	0.124851	-0.176939
	1928-03-15	0.132588	0	24.9703	-36.7488	-11.7785	24.9703	-35.7507	-10.7804	0.124851	-0.183744
	1929-03-15	0.122174	0	24.9703	-38.1099	-13.1396	24.9703	-37.1118	-12.1415	0.124851	-0.190549
	1930-03-15	0.091186	0	24.9703	-39.471	-14.5007	24.9703	-38.4728	-13.5026	0.124851	-0.197355
	1931-03-15	0.075184	0	24.9703	-40.832	-15.8617	24.9703	-39.8339	-14.8636	0.124851	-0.20416
	1932-03-15	0.071374	0	24.9703	-42.1931	-17.2228	24.9703	-41.195	-16.2247	0.124851	-0.210965
	1933-03-15	0.169164	0.0122703	27.4243	-43.5542	-16.1298	26.2791	-42.556	-16.2769	0.131396	-0.217771
	1934-03-15	0.081534	0	27.4243	-44.9152	-17.4909	26.9335	-43.9171	-16.9836	0.134668	-0.224576
	1935-03-15	0.069088	0	27.4243	-46.2763	-18.8519	27.2607	-45.2782	-18.0174	0.136304	-0.231381
	1936-03-15	0.1397	0	27.4243	-47.6374	-20.213	27.4243	-46.6392	-19.2149	0.137122	-0.238187
	1937-03-15	0.112522	0	27.4243	-48.9984	-21.5741	27.4243	-48.0003	-20.576	0.137122	-0.244992
	1938-03-15	0.189738	0.0328443	33.9932	-50.3595	-16.3663	30.9277	-49.3614	-18.4336	0.154639	-0.251797
	1939-03-15	0.146304	0	33.9932	-51.7206	-17.7274	32.6794	-50.7224	-18.043	0.163397	-0.258603
	1940-03-15	0.113792	0	33.9932	-53.0816	-19.0884	33.5553	-52.0835	-18.5282	0.167776	-0.265408
	1941-03-15	0.116078	0	33.9932	-54.4427	-20.4495	33.9932	-53.4446	-19.4514	0.169966	-0.272213
	1942-03-15	0.179832	0.0229383	38.5809	-55.8038	-17.2229	36.4399	-54.8056	-18.3657	0.1822	-0.279019
	1943-03-15	0.153162	0	38.5809	-57.1648	-18.584	37.6633	-56.1667	-18.5034	0.188317	-0.285824
	1944-03-15	0.14224	0	38.5809	-58.5259	-19.945	38.275	-57.5278	-19.2528	0.191375	-0.292629
	1945-03-15	0.147828	0	38.5809	-59.887	-21.3061	38.5809	-58.8888	-20.308	0.192904	-0.299435
	1946-03-15	0.135382	0	38.5809	-61.248	-22.6672	38.5809	-60.2499	-21.6691	0.192904	-0.30624
	1947-03-15	0.141224	0	38.5809	-62.6091	-24.0282	38.5809	-61.611	-23.0301	0.192904	-0.313045
	1948-03-15	0.145034	0	38.5809	-63.9702	-25.3893	38.5809	-62.972	-24.3912	0.192904	-0.319851
	1949-03-15	0.091186	0	38.5809	-65.3312	-26.7504	38.5809	-64.3331	-25.7523	0.192904	-0.326656
	1950-03-15	0.13208	0	38.5809	-66.6923	-28.1114	38.5809	-65.6942	-27.1133	0.192904	-0.333461
	1951-03-15	0.05715	0	38.5809	-68.0534	-29.4725	38.5809	-67.0552	-28.4744	0.192904	-0.340267
	1952-03-15	0.061214	0	38.5809	-69.4144	-30.8336	38.5809	-68.4163	-29.8355	0.192904	-0.347072
	1953-03-15	0.179578	0.0226843	43.1177	-70.7755	-27.6578	41.0005	-69.7774	-28.7769	0.205003	-0.353877
	1954-03-15	0.061722	0	43.1177	-72.1366	-29.0189	42.2103	-71.1385	-28.9281	0.211052	-0.360683
	1955-03-15	0.119888	0	43.1177	-73.4976	-30.3799	42.8153	-72.4995	-29.6843	0.214076	-0.367488
	1956-03-15	0.09906	0	43.1177	-74.8587	-31.741	43.1177	-73.8606	-30.7429	0.215589	-0.374294
	1957-03-15	0.062484	0	43.1177	-76.2198	-33.1021	43.1177	-75.2217	-32.1039	0.215589	-0.381099
	1958-03-15	0.070612	0	43.1177	-77.5808	-34.4631	43.1177	-76.5827	-33.465	0.215589	-0.387904
	1959-03-15	0.17653	0.0196363	47.045	-78.9419	-31.8969	45.2122	-77.9438	-32.7315	0.226061	-0.39471
	1960-03-15	0.07874	0	47.045	-80.303	-33.258	46.2595	-79.3049	-33.0453	0.231298	-0.401515
	1961-03-15	0.073406	0	47.045	-81.664	-34.6191	46.7831	-80.6659	-33.8828	0.233916	-0.40832
	1962-03-15	0.12319	0	47.045	-83.0251	-35.9801	47.045	-82.027	-34.982	0.235225	-0.415126
	1963-03-15	0.121412	0	47.045	-84.3862	-37.3412	47.045	-83.3881	-36.3431	0.235225	-0.421931
	1964-03-15	0.059182	0	47.045	-85.7472	-38.7023	47.045	-84.7491	-37.7042	0.235225	-0.428736
	1965-03-15	0.05969	0	47.045	-87.1083	-40.0633	47.045	-86.1102	-39.0652	0.235225	-0.435542
	1966-03-15	0.065786	0	47.045	-88.4694	-41.4244	47.045	-87.4713	-40.4263	0.235225	-0.442347
	1967-03-15	0.131572	0	47.045	-89.8304	-42.7855	47.045	-88.8323	-41.7874	0.235225	-0.449152
	1968-03-15	0.107188	0	47.045	-91.1915	-44.1465	47.045	-90.1934	-43.1484	0.235225	-0.455958
	1969-03-15	0.107696	0	47.045	-92.5526	-45.5076	47.045	-91.5545	-44.5095	0.235225	-0.462763
	1970-03-15	0.196342	0.0394483	54.9346	-93.9136	-38.979	51.2528	-92.9155	-41.6627	0.256264	-0.469568
	1971-03-15	0.070104	0	54.9346	-95.2747	-40.3401	53.3567	-94.2766	-40.9199	0.266783	-0.476374
	1972-03-15	0.069088	0	54.9346	-96.6358	-41.7012	54.4086	-95.6377	-41.229	0.272043	-0.483179
	1973-03-15	0.078232	0	54.9346	-97.9968	-43.0622	54.9346	-96.9987	-42.0641	0.274673	-0.489984
	1974-03-15	0.221742	0.0648483	67.9043	-99.3579	-31.4536	61.8518	-98.3598	-36.508	0.309259	-0.49679
	1975-03-15	0.092456	0	67.9043	-100.719	-32.8147	65.3103	-99.7209	-34.4105	0.326552	-0.503595
	1976-03-15	0.165354	0.00846028	69.5963	-102.08	-32.4837	67.9421	-101.082	-33.1399	0.33971	-0.5104
	1977-03-15	0.105918	0	69.5963	-103.441	-33.8448	69.2579	-102.443	-33.1851	0.34629	-0.517206
	1978-03-15	0.067564	0	69.5963	-104.802	-35.2058	69.4835	-103.804	-34.3205	0.347418	-0.524011
	1979-03-15	0.223012	0.0661183	82.82	-106.163	-23.3433	76.6489	-105.165	-28.5162	0.383245	-0.530816
	1980-03-15	0.181864	0.0249703	87.814	-107.524	-19.7103	82.8388	-106.526	-23.6874	0.414194	-0.537622
	1981-03-15	0.153162	0	87.814	-108.885	-21.0713	85.9337	-107.887	-21.9536	0.429668	-0.544427
	1982-03-15	0.101092	0	87.814	-110.246	-22.4324	87.4811	-109.248	-21.7672	0.437406	-0.551232
	1983-03-15	0.13081	0	87.814	-111.608	-23.7935	87.814	-110.609	-22.7954	0.43907	-0.558038
	1984-03-15	0.22098	0.0640863	100.631	-112.969	-12.3373	94.6499	-111.97	-17.3206	0.47325	-0.564843
	1985-03-15	0.10795	0	100.631	-114.33	-13.6984	98.0679	-113.332	-15.2637	0.490339	-0.571648
	1986-03-15	0.134112	0	100.631	-115.691	-15.0594	99.7768	-114.693	-14.9158	0.498884	-0.578454
	1987-03-15	0.152146	0	100.631	-117.052	-16.4205	100.631	-116.054	-15.4224	0.503157	-0.585259
	1988-03-15	0.108458	0	100.631	-118.413	-17.7816	100.631	-117.415	-16.7834	0.503157	-0.592064
	1989-03-15	0.164592	0.00769828	102.171	-119.774	-17.603	101.452	-118.776	-17.3234	0.507262	-0.59887
	1990-03-15	0.066294	0	102.171	-121.135	-18.964	101.863	-120.137	-18.2738	0.509315	-0.605675
	1991-03-15	0.061976	0	102.171	-122.496	-20.3251	102.068	-121.498	-19.4296	0.510342	-0.61248
	1992-03-15	0.094488	0	102.171	-123.857	-21.6862	102.171	-122.859	-20.688	0.510855	-0.619286
	1993-03-15	0.165862	0.00896828	103.965	-125.218	-21.2536	103.128	-124.22	-21.0925	0.515638	-0.626091
	1994-03-15	0.204978	0.0480843	113.581	-126.579	-12.9978	108.735	-125.581	-16.8463	0.543674	-0.632896
	1995-03-15	0.095504	0	113.581	-127.94	-14.3589	111.539	-126.942	-15.4037	0.557693	-0.639702
	1996-03-15	0.212598	0.0557043	124.722	-129.301	-4.57907	118.882	-128.303	-9.42114	0.594411	-0.646507
	1997-03-15	0.086614	0	124.722	-130.662	-5.94013	122.494	-129.664	-7.17019	0.612471	-0.653312
	1998-03-15	0.140716	0	124.722	-132.024	-7.3012	123.98	-131.025	-7.04581	0.619898	-0.660118
	1999-03-15	0.183134	0.0262403	129.97	-133.385	-3.41421	127.521	-132.386	-4.86519	0.637606	-0.666923
	2000-03-15	0.075692	0	129.97	-134.746	-4.77528	128.921	-133.748	-4.82677	0.644604	-0.673728
	2001-03-15	0.103378	0	129.97	-136.107	-6.13635	129.621	-135.109	-5.4881	0.648103	-0.680534
	2002-03-15	0.140208	0	129.97	-137.468	-7.49741	129.97	-136.47	-6.4993	0.649852	-0.687339
	2003-03-15	0.062992	0	129.97	-138.829	-8.85848	129.97	-137.831	-7.86036	0.649852	-0.694144
	2004-03-15	0.091186	0	129.97	-140.19	-10.2195	129.97	-139.192	-9.22143	0.649852	-0.70095
	2005-03-15	0.106934	0	129.97	-141.551	-11.5806	129.97	-140.553	-10.5825	0.649852	-0.707755
	2006-03-15	0.269748	0.112854	152.541	-142.912	9.62917	142.008	-141.914	0.0942245	0.710041	-0.71456
	2007-03-15	0.118618	0	152.541	-144.273	8.26811	148.027	-143.275	4.75205	0.740135	-0.721366
	2008-03-15	0.070104	0	152.541	-145.634	6.90704	151.037	-144.636	6.40043	0.755183	-0.728171
	2009-03-15	0.102362	0	152.541	-146.995	5.54597	152.541	-145.997	6.54409	0.762706	-0.734976
	2010-03-15	0.110744	0	152.541	-148.356	4.18491	152.541	-147.358	5.18302	0.762706	-0.741782
	2011-03-15	0.123952	0	152.541	-149.717	2.82384	152.541	-148.719	3.82195	0.762706	-0.748587
	2012-03-15	0.184658	0.0277643	158.094	-151.078	7.01563	155.503	-150.08	5.42241	0.777514	-0.755392
	2013-03-15	0.082804	0	158.094	-152.44	5.65456	156.984	-151.441	5.5421	0.784918	-0.762198
	2014-03-15	0.094488	0	158.094	-153.801	4.29349	157.724	-152.802	4.92142	0.78862	-0.769003
	2015-03-15	0.080772	0	158.094	-155.162	2.93243	158.094	-154.164	3.93054	0.79047	-0.775808
	2016-03-15	0.061214	0	158.094	-156.523	1.57136	158.094	-155.525	2.56947	0.79047	-0.782614
	2017-03-15	0.154432	0	158.094	-157.884	0.210291	158.094	-156.886	1.20841	0.79047	-0.789419
	2018-03-15	0.166116	0.00922228	159.939	-159.245	0.69368	159.078	-158.247	0.83105	0.795389	-0.796224
	2019-03-15	0.058928	0	159.939	-160.606	-0.667387	159.57	-159.608	-0.0381625	0.797848	-0.80303
	2020-03-15	0.187452	0.0305583	166.05	-161.967	4.0832	163.075	-160.969	2.10625	0.815376	-0.809835
	2021-03-15	0.104902	0	166.05	-163.328	2.72213	164.828	-162.33	2.49792	0.824139	-0.81664
	2022-03-15	0.058928	0	166.05	-164.689	1.36107	165.643	-163.691	1.95174	0.828214	-0.823446
